# Supplementary material for: Promising high fidelity genetic markers for sexing Cannabis sativa seedlings
Source: G3 (Bethesda). 2025 Apr 9;15(6):jkaf077. doi: 10.1093/g3journal/jkaf077 (PMC12135001; doi:10.1093/g3journal/jkaf077)
Supplement: jkaf077_Supplementary_Data [file jkaf077_supplementary_data.zip]

Archive with 2 entries (2 files):
- Supplementary_Material_Legend_G3-2024-405539.docx
- Supplementary_Table_1_G3-2024-405539.xlsx
